# Supplementary material for: Genetic Predisposition to Hippocampal Atrophy and Risk of Amnestic Mild Cognitive Impairment and Alzheimer’s Dementia
Source: Geriatrics (Basel). 2025 Jan 16;10(1):14. doi: 10.3390/geriatrics10010014 (PMC11755629; doi:10.3390/geriatrics10010014)
Supplement: Supplementary file 1 [file geriatrics-10-00014-s001.zip]

Archive with 1 entries (1 files):
- geriatrics-3290278-supplementary.pdf
